# Supplementary material for: The Virulence Potential of Livestock-Associated Methicillin-Resistant Staphylococcus aureus Cultured from the Airways of Cystic Fibrosis Patients
Source: Toxins (Basel). 2020 May 30;12(6):360. doi: 10.3390/toxins12060360 (PMC7354617; doi:10.3390/toxins12060360)
Supplement: Supplementary file 1 [file toxins-12-00360-s001.zip]

Archive with 3 entries (2 files):
- toxins-813122 supplementary materials/
- toxins-813122 supplementary materials/Supplementary Table S1.xlsx
- toxins-813122 supplementary materials/toxins-813122 supplementary for proofreading.pdf
