# Supplementary material for: The Virulence Potential of Livestock-Associated Methicillin-Resistant Staphylococcus aureus Cultured from the Airways of Cystic Fibrosis Patients
Source: Toxins (Basel). 2020 May 30;12(6):360. doi: 10.3390/toxins12060360 (PMC7354617; doi:10.3390/toxins12060360)
Supplement: Supplementary file 1 [file toxins-12-00360-s001.zip › toxins-813122 supplementary materials/Supplementary Table S1.xlsx]

## Sheet: all
	LA-MRSA 1	LA-MRSA 2	LA-MRSA 3	LA-MRSA 4	LA-MRSA 5	LA-MRSA 6	HA-MRSA 1	HA-MRSA 2	HA-MRSA 3	HA-MRSA 4	HA-MRSA 5	HA-MRSA 6	MSSA 1	MSSA 2	MSSA 3	MSSA 4	MSSA 5	MSSA 6
spa type	t034S	t034S	t034T	t034T	t011	t011	t003	t003	t010	t010	t548	t548	t617	t617	t080	t080	t002	t002
isolate	Early	Late	Early	Late	Early	Late	Early	Late	Early	Late	Early	Late	Early	Late	Early	Late	Early	Late
strain	CC398-MRSA-V	CC398-MRSA-V	CC398-MRSA-V	CC398-MRSA-(truncated SCCmec V or X)	CC398-MRSA-IV	CC398-MRSA-IV	ST5/ST225-MRSA-II, Rhine-Hesse EMRSA/New York-Japan Clone	ST5/ST225-MRSA-II, Rhine-Hesse EMRSA/New York-Japan Clone	CC5-MRSA-V, WA MRSA-81/85/86/123	CC5-MRSA-V, WA MRSA-81/85/86/123	CC5-MRSA-IV, Paediatric clone	CC5-MRSA-IV, Paediatric clone	CC30-MSSA	CC30-MSSA	CC45-MSSA	CC45-MSSA	CC5-MSSA	CC5-MSSA
strain_synonyms	Dutch livestock-associated MRSA, "Dutch Pig Strain"	Dutch livestock-associated MRSA, "Dutch Pig Strain"	Dutch livestock-associated MRSA, "Dutch Pig Strain"	0	0	0	USA100, Canadian MRSA-2, Irish AR7.3/AR7.4, Finland E1	USA100, Canadian MRSA-2, Irish AR7.3/AR7.4, Finland E1	0	0	WA MRSA-03/25/50/71/74/82/105/111, USA800, Spanish PFGE type E7/8, Marseille CF clone	WA MRSA-03/25/50/71/74/82/105/111, USA800, Spanish PFGE type E7/8, Marseille CF clone	0	0	0	0	0	0
MLST	CC398	CC398	CC398	CC398	CC398	CC398	CC5	CC5	CC5	CC5	CC5	CC5	CC30	CC30	CC45 (agr I)	CC45 (agr I)	CC5	CC5
score	90.5	94.21	93.11	94.63	94.63	96.97	94.08	95.04	92.15	93.8	95.18	93.39	95.45	94.21	92.98	94.35	94.21	91.6
staining control	OK	OK	OK	OK	OK	OK	OK	OK	OK	OK	OK	OK	OK	OK	OK	OK	OK	OK
gene	LA-MRSA 1	LA-MRSA 2	LA-MRSA 3	LA-MRSA 4	LA-MRSA 5	LA-MRSA 6	HA-MRSA 1	HA-MRSA 2	HA-MRSA 3	HA-MRSA 4	HA-MRSA 5	HA-MRSA 6	MSSA 1	MSSA 2	MSSA 3	MSSA 4	MSSA 5	MSSA 6
aacA-aphD	-1	-1	-1	-1	1	1	-1	-1	1	1	-1	-1	-1	-1	1	-1	-1	-1			Positive
aadD	-1	-1	1	-1	-1	-1	1	1	-1	-1	-1	-1	-1	-1	-1	-1	-1	-1
ACME cluster	-1	-1	-1	-1	-1	-1	-1	-1	-1	-1	-1	-1	-1	-1	-1	-1	-1	-1			Not determined
agrB-I	1	1	1	1	1	1	-1	-1	-1	-1	-1	-1	-1	-1	1	1	-1	-1
agrB-II	-1	-1	-1	-1	-1	-1	1	1	1	1	1	1	-1	-1	-1	-1	1	1			Negative
agrB-III	1	0	0	-1	-1	-1	-1	-1	-1	-1	-1	-1	1	1	-1	-1	-1	-1
agrB-IV	-1	-1	-1	-1	-1	-1	-1	-1	-1	-1	-1	-1	-1	-1	-1	-1	-1	-1
agrC-I	1	1	1	1	1	0	-1	-1	-1	-1	-1	-1	-1	-1	1	1	-1	-1
agrC-II	-1	-1	-1	-1	-1	-1	1	1	1	1	1	1	-1	-1	-1	-1	1	1
agrC-III	-1	-1	-1	-1	-1	-1	-1	-1	-1	-1	-1	-1	1	1	-1	-1	-1	-1
agrC-IV	-1	-1	-1	-1	-1	-1	-1	-1	-1	-1	-1	-1	-1	-1	-1	-1	-1	-1
agrD-I	1	1	1	1	1	1	-1	-1	-1	-1	-1	-1	-1	-1	1	1	-1	-1
agrD-II	-1	-1	-1	-1	-1	-1	1	1	1	1	1	1	-1	-1	-1	-1	1	1
agrD-III	-1	-1	-1	-1	-1	-1	-1	-1	-1	-1	-1	-1	1	1	-1	-1	-1	-1
agrI (total)	1	1	1	1	1	1	-1	-1	-1	-1	-1	-1	-1	-1	1	1	-1	-1
agrII (total)	-1	-1	-1	-1	-1	-1	1	1	1	1	1	1	-1	-1	-1	-1	1	1
agrIII (total)	-1	-1	-1	-1	-1	-1	-1	-1	-1	-1	-1	-1	1	1	-1	-1	-1	-1
agrIV (total)	-1	-1	-1	-1	-1	-1	-1	-1	-1	-1	-1	-1	-1	-1	-1	-1	-1	-1
aphA3	-1	-1	-1	-1	-1	-1	-1	-1	-1	-1	-1	-1	-1	-1	-1	-1	-1	-1
arcA-SCC	-1	-1	-1	-1	-1	-1	-1	-1	-1	-1	-1	-1	-1	-1	-1	-1	-1	-1
arcB-SCC	-1	-1	-1	-1	-1	-1	-1	-1	-1	-1	-1	-1	-1	-1	-1	-1	-1	-1
arcC-SCC	-1	-1	-1	-1	-1	-1	-1	-1	-1	-1	-1	-1	-1	-1	-1	-1	-1	-1
arcD-SCC	-1	-1	-1	-1	-1	-1	-1	-1	-1	-1	-1	-1	-1	-1	-1	-1	-1	0
aur (consensus)	1	1	1	1	1	1	1	1	1	1	1	1	1	1	1	1	1	1
aur (MRSA252)	1	1	1	1	1	1	-1	-1	-1	-1	-1	-1	1	1	1	1	-1	-1
aur (other than MRSA252)	-1	-1	-1	-1	-1	-1	1	1	1	1	1	1	-1	-1	-1	-1	1	1
bap	-1	-1	-1	-1	-1	-1	-1	-1	-1	-1	-1	-1	-1	-1	-1	-1	-1	-1
bbp (COL+MW2)	0	0	-1	-1	-1	-1	-1	-1	0	0	-1	0	0	0	0	0	0	0
bbp (consensus)	1	1	1	1	1	1	1	1	1	1	1	1	1	1	1	1	1	1
bbp (MRSA252)	-1	-1	-1	-1	-1	-1	-1	-1	-1	-1	-1	-1	1	1	-1	-1	-1	-1
bbp (Mu50)	0	0	-1	-1	-1	-1	1	1	1	1	1	1	-1	-1	0	0	1	1
bbp (RF122)	0	0	-1	-1	-1	-1	-1	-1	-1	-1	-1	-1	-1	-1	-1	-1	-1	-1
bbp (ST45)	1	1	1	1	1	1	-1	-1	0	-1	-1	-1	-1	-1	1	1	0	0
bbp (total)	1	1	1	1	1	1	1	1	1	1	1	1	1	1	1	1	1	1
blaI	1	1	1	1	1	1	-1	-1	1	1	1	1	1	1	1	1	1	1
blaR	1	1	1	1	1	1	-1	-1	1	1	1	1	1	1	1	1	1	1
blaZ	1	1	1	1	1	1	-1	-1	1	1	1	1	1	1	1	1	1	1
cap 1 (total)	-1	-1	-1	-1	-1	-1	-1	-1	-1	-1	-1	-1	-1	-1	-1	-1	-1	-1
cap 5 (total)	1	1	1	1	1	1	1	1	1	1	1	1	-1	-1	-1	-1	1	1
cap 8 (total)	-1	-1	-1	-1	-1	-1	-1	-1	-1	-1	-1	-1	1	1	1	1	-1	-1
capH1	-1	-1	-1	-1	-1	-1	-1	-1	-1	-1	-1	-1	-1	-1	-1	-1	-1	-1
capH5	1	1	1	1	1	1	1	1	1	1	1	1	-1	-1	-1	-1	1	1
capH8	-1	-1	-1	-1	-1	-1	-1	-1	-1	-1	-1	-1	1	1	1	1	-1	-1
capI8	-1	-1	-1	-1	-1	-1	-1	-1	-1	-1	-1	-1	1	1	1	1	-1	-1
capJ1	-1	-1	-1	-1	-1	-1	-1	-1	-1	-1	-1	-1	-1	-1	-1	-1	-1	-1
capJ5	1	1	1	1	1	1	1	1	1	1	1	1	-1	-1	-1	-1	1	1
capJ8	-1	-1	-1	-1	-1	-1	-1	-1	-1	-1	-1	-1	1	1	1	1	-1	-1
capK1	-1	-1	-1	-1	-1	-1	-1	-1	-1	-1	-1	-1	-1	-1	-1	-1	-1	-1
capK5	1	1	1	1	1	1	1	1	1	1	1	1	-1	-1	-1	-1	1	1
capK8	-1	-1	-1	-1	-1	-1	-1	-1	-1	-1	-1	-1	1	1	1	1	-1	-1
cat (pC221)	-1	-1	-1	-1	-1	-1	-1	-1	-1	-1	-1	-1	-1	-1	-1	-1	-1	-1
cat (pc223)	-1	-1	-1	-1	-1	-1	-1	-1	-1	-1	-1	-1	-1	-1	-1	-1	-1	-1
cat (pMC524)	-1	-1	-1	-1	-1	-1	-1	-1	-1	-1	-1	-1	-1	-1	-1	-1	-1	-1
cat (pSBK203R)	-1	-1	-1	-1	-1	-1	-1	-1	-1	-1	-1	-1	-1	-1	-1	-1	-1	-1
cat (total)	-1	-1	-1	-1	-1	-1	-1	-1	-1	-1	-1	-1	-1	-1	-1	-1	-1	-1
ccrA-1	-1	-1	-1	-1	-1	-1	-1	-1	-1	-1	-1	-1	-1	-1	-1	-1	-1	-1
ccrA-2	-1	-1	-1	-1	1	1	1	1	-1	-1	1	1	-1	-1	-1	-1	-1	-1
ccrA-3	-1	-1	-1	-1	-1	-1	-1	-1	-1	-1	-1	-1	-1	-1	-1	-1	-1	-1
ccrA-4	-1	-1	-1	-1	-1	-1	-1	-1	-1	-1	-1	-1	-1	-1	-1	-1	-1	-1
ccrAA (MRSAZH47)_probe 1	1	1	1	-1	-1	-1	-1	-1	-1	-1	-1	-1	-1	-1	-1	-1	-1	-1
ccrAA (MRSAZH47)_probe 2	1	1	1	-1	-1	-1	-1	-1	1	0	-1	-1	-1	-1	-1	-1	-1	-1
ccrB-1	-1	-1	-1	-1	-1	-1	-1	-1	-1	-1	-1	-1	-1	-1	-1	-1	-1	-1
ccrB-2	-1	-1	-1	-1	1	1	1	1	-1	-1	1	1	-1	-1	-1	-1	-1	-1
ccrB-3	-1	-1	-1	-1	-1	-1	-1	-1	-1	-1	-1	-1	-1	-1	-1	-1	-1	-1
ccrB-4	-1	-1	-1	-1	-1	-1	-1	-1	-1	-1	-1	-1	-1	-1	-1	-1	-1	-1
ccrC (85-2082)	1	1	1	-1	-1	-1	-1	-1	1	1	-1	-1	-1	-1	-1	-1	-1	-1
cfr	-1	-1	-1	-1	-1	-1	-1	-1	-1	-1	-1	-1	-1	-1	-1	-1	-1	-1
chips	-1	-1	-1	-1	-1	-1	1	1	1	1	1	-1	1	1	1	1	1	1
clfA (COL+RF122)	1	1	0	0	0	0	-1	-1	-1	-1	-1	-1	0	0	0	0	-1	-1
clfA (consensus)	1	1	1	1	1	1	1	1	1	1	1	1	1	1	1	1	1	1
clfA (MRSA252)	0	0	1	1	1	1	-1	-1	-1	-1	-1	-1	1	1	-1	-1	-1	-1
clfA (Mu50+MW2)	0	0	0	0	0	0	1	1	1	1	1	1	-1	-1	1	1	1	1
clfA (total)	1	1	1	1	1	1	1	1	1	1	1	1	1	1	1	1	1	1
clfB (COL+Mu50)	-1	-1	-1	-1	-1	-1	1	1	1	1	1	1	-1	-1	-1	-1	1	1
clfB (consensus)	1	1	1	1	1	1	1	1	1	1	1	1	1	1	1	1	1	1
clfB (MW2)	1	1	1	1	1	1	-1	-1	-1	-1	-1	-1	-1	-1	1	1	-1	-1
clfB (RF122)	0	0	0	0	0	0	-1	-1	-1	-1	-1	-1	1	1	0	0	-1	-1
clfB (total)	1	1	1	1	1	1	1	1	1	1	1	1	1	1	1	1	1	1
cna	1	1	1	1	1	1	-1	-1	-1	-1	-1	-1	1	1	1	1	-1	-1
coA	1	1	1	1	1	1	1	1	1	1	1	1	1	1	1	1	1	1
delta_mecR	-1	-1	-1	-1	1	1	1	1	-1	-1	1	1	-1	-1	-1	-1	-1	-1
dfrS1	-1	-1	-1	-1	-1	-1	-1	-1	-1	-1	-1	-1	-1	-1	1	-1	-1	-1
ebh (consensus)	1	1	1	1	1	1	1	1	1	1	1	1	1	1	1	1	1	1
ebpS (01-1111)	1	1	-1	-1	0	-1	-1	-1	-1	-1	-1	-1	-1	-1	1	1	-1	-1
ebpS (COL)	1	1	1	1	1	1	1	-1	-1	-1	-1	-1	-1	-1	-1	-1	-1	-1
ebpS (total)	1	1	1	1	1	1	1	1	1	1	1	1	1	1	1	1	1	1
ebpS_probe 612	-1	-1	-1	-1	-1	-1	1	-1	1	1	1	1	1	0	-1	-1	-1	-1
ebpS_probe 614	1	1	1	1	1	1	1	1	1	1	1	1	1	1	1	1	1	1
edinA	-1	-1	-1	-1	-1	-1	-1	-1	-1	-1	-1	-1	-1	-1	-1	-1	-1	-1
edinB	-1	-1	-1	-1	-1	-1	-1	-1	-1	-1	-1	-1	-1	-1	-1	-1	-1	-1
edinC	-1	-1	-1	-1	-1	-1	-1	-1	-1	-1	-1	-1	-1	-1	-1	-1	-1	-1
egc	1	-1	-1	-1	-1	-1	1	1	1	1	1	1	1	1	1	1	1	1
eno	1	1	1	1	1	1	1	1	1	1	1	1	1	1	1	1	1	1
erm(A)	1	1	1	1	-1	-1	1	1	1	1	-1	-1	1	1	-1	-1	-1	-1
erm(B)	-1	-1	-1	-1	0	-1	-1	-1	-1	-1	-1	-1	-1	-1	-1	-1	-1	-1
erm(C)	-1	-1	-1	-1	1	-1	-1	-1	-1	-1	-1	-1	-1	-1	-1	-1	-1	-1
etA	-1	-1	-1	-1	-1	-1	-1	-1	-1	-1	-1	-1	-1	-1	-1	-1	-1	-1
etB	-1	-1	-1	-1	-1	-1	-1	-1	-1	-1	-1	-1	-1	-1	-1	-1	-1	-1
etD	-1	-1	-1	-1	-1	-1	-1	-1	-1	-1	-1	-1	-1	-1	-1	-1	-1	0
fexA	-1	-1	-1	-1	-1	-1	-1	-1	-1	-1	-1	-1	-1	-1	-1	-1	-1	-1
fib	-1	-1	-1	-1	-1	-1	1	1	1	1	1	1	-1	-1	-1	-1	1	1
fib (MRSA252)	1	1	1	1	1	1	-1	-1	-1	-1	-1	-1	1	1	1	1	-1	-1
fnbA (COL)	-1	-1	-1	-1	-1	-1	-1	-1	-1	-1	-1	-1	-1	-1	-1	-1	-1	-1
fnbA (consensus)	1	1	1	1	1	1	1	1	1	1	1	1	1	1	1	1	1	1
fnbA (MRSA252)	-1	-1	-1	-1	-1	-1	-1	-1	-1	-1	-1	-1	1	1	-1	-1	-1	-1
fnbA (Mu50+MW2)	-1	-1	-1	-1	-1	-1	1	1	1	1	1	1	-1	-1	1	1	1	1
fnbA (RF122)	-1	-1	-1	-1	-1	-1	-1	-1	-1	-1	-1	-1	-1	-1	-1	-1	-1	-1
fnbA (total)	1	1	1	1	1	1	1	1	1	1	1	1	1	1	1	1	1	1
fnbB (COL)	-1	-1	-1	-1	-1	-1	-1	-1	-1	-1	-1	-1	-1	-1	-1	-1	-1	-1
fnbB (COL+Mu50+MW2)	1	1	1	1	1	1	1	1	1	0	1	0	-1	-1	1	1	1	1
fnbB (Mu50)	0	0	0	-1	0	-1	-1	0	0	1	0	1	-1	-1	0	0	0	0
fnbB (MW2)	-1	-1	-1	-1	-1	-1	-1	-1	-1	-1	-1	-1	-1	-1	-1	-1	-1	0
fnbB (ST15)	0	0	0	0	0	-1	-1	-1	0	0	0	0	-1	-1	0	0	0	0
fnbB (ST45-2)	-1	-1	-1	-1	-1	-1	-1	-1	-1	-1	-1	-1	-1	-1	-1	-1	-1	-1
fnbB (total)	1	1	1	1	1	1	1	1	1	1	1	1	-1	-1	1	1	1	1
fosB	-1	-1	-1	-1	-1	-1	1	1	1	1	1	1	1	1	-1	-1	1	1
fosB (plasmid)	-1	-1	-1	-1	-1	-1	-1	-1	0	-1	-1	-1	-1	-1	-1	-1	0	1
fusB	-1	-1	-1	-1	-1	-1	-1	-1	-1	-1	-1	-1	-1	-1	-1	-1	-1	-1
fusC	-1	-1	-1	-1	-1	-1	-1	-1	-1	-1	-1	-1	-1	-1	-1	-1	-1	-1
gapA	1	1	1	1	1	1	1	1	1	1	1	1	1	1	1	1	1	1
hl	1	1	1	1	1	1	1	1	1	1	1	1	1	1	1	1	1	1
hla	1	1	1	1	1	1	1	1	1	1	1	1	1	1	1	1	1	1
hlb (undisrupted)	1	1	1	1	1	1	-1	-1	0	-1	-1	1	-1	-1	-1	-1	0	-1
hlb_probe 1	-1	-1	-1	-1	-1	-1	1	0	1	1	1	1	1	1	1	1	1	1
hlb_probe 2	-1	-1	-1	-1	-1	-1	1	1	1	1	1	1	1	1	1	1	1	1
hlb_probe 3	1	-1	-1	-1	-1	-1	1	-1	1	1	1	1	1	1	-1	-1	0	1
hld	1	1	1	1	1	1	1	1	1	1	1	1	1	1	1	1	1	1
hlgA	1	1	1	1	1	1	1	1	1	1	1	1	1	1	1	1	1	1
hlIII (consensus)	1	1	1	1	1	1	1	1	1	1	1	1	1	1	1	1	1	1
hlIII (other than RF122)	1	1	1	1	1	1	1	1	1	1	1	1	1	1	-1	-1	1	1
hsdS1 (RF122)	-1	-1	-1	-1	-1	-1	-1	-1	-1	-1	-1	-1	-1	-1	-1	-1	-1	-1
hsdS2 (MRSA252)	-1	-1	-1	-1	-1	-1	-1	-1	-1	-1	-1	-1	1	1	1	1	-1	-1
hsdS2 (Mu50+N315+COL+USA300+NCTC8325)	-1	-1	-1	-1	-1	-1	1	1	1	1	1	1	-1	-1	-1	-1	1	1
hsdS2 (MW2+MSSA476)	0	0	1	1	1	1	-1	-1	1	-1	-1	-1	-1	1	-1	-1	1	1
hsdS2 (RF122)	-1	-1	-1	-1	-1	-1	-1	-1	-1	-1	-1	-1	-1	-1	-1	-1	-1	-1
hsdS3 (all other than RF122+ MRSA252)	0	-1	0	-1	-1	-1	1	1	1	1	1	1	1	0	-1	-1	1	1
hsdS3 (CC51+ MRSA252)	0	-1	-1	-1	-1	-1	-1	-1	-1	-1	-1	-1	1	1	-1	-1	-1	0
hsdS3 (COL+USA300+NCTC8325+MW2+MSSA476+RF122)	-1	-1	-1	-1	-1	-1	-1	-1	-1	-1	-1	-1	-1	-1	-1	-1	-1	-1
hsdS3 (MRSA252)	-1	-1	-1	-1	-1	-1	-1	-1	-1	-1	-1	-1	1	1	-1	-1	-1	-1
hsdS3 (Mu50+N315)	-1	-1	-1	-1	-1	-1	1	1	1	1	1	1	-1	-1	-1	-1	1	1
hsdSx (CC15)	1	1	1	1	1	1	-1	-1	0	-1	-1	-1	-1	-1	-1	-1	-1	0
hsdSx (CC25)	1	1	1	1	0	-1	1	1	1	1	1	1	1	1	1	1	1	1
hsdSx (etd)	-1	-1	-1	-1	-1	-1	-1	-1	-1	-1	-1	-1	-1	-1	-1	-1	-1	-1
hysA1 (MRSA252)	-1	-1	-1	-1	-1	-1	-1	-1	-1	-1	-1	-1	1	1	-1	-1	0	-1
hysA1 (MRSA252+RF122) and/or hysA2 (COL+USA300)	1	1	1	1	1	1	-1	-1	-1	-1	-1	-1	1	1	-1	-1	-1	-1
hysA1 (MRSA252+RF122) and/or hysA2 (consensus)	1	1	1	1	1	1	1	1	1	1	1	1	1	1	1	1	1	1
hysA2 (all other than COL+USA300+NCTC8325)_probe1	-1	-1	-1	-1	-1	-1	1	1	1	1	1	1	1	1	1	1	1	1
hysA2 (all other than COL+USA300+NCTC8325)_probe2	0	-1	0	-1	-1	-1	1	1	1	1	1	1	1	1	-1	-1	1	1
hysA2 (all other than MRSA252)	-1	-1	-1	-1	-1	-1	1	0	1	1	0	1	-1	-1	0	-1	0	1
hysA2 (COL+USA300+NCTC8325)	1	1	1	1	1	1	-1	-1	-1	-1	-1	-1	1	1	-1	-1	-1	-1
hysA2 (MRSA252)	1	0	-1	-1	-1	-1	-1	-1	-1	1	-1	1	1	1	-1	-1	-1	-1
icaA	1	1	1	1	1	1	1	1	1	1	1	1	1	1	1	1	1	1
icaC	1	1	1	1	1	1	1	1	1	1	1	1	1	1	1	1	1	1
icaD	1	1	1	1	1	1	1	1	1	1	1	1	1	1	1	1	1	1
isaB	0	0	0	0	0	-1	1	1	1	1	1	1	-1	-1	0	0	1	1
isaB (MRSA252)	1	1	1	1	1	1	-1	0	0	0	0	0	1	1	1	1	0	0
isdA (consensus)	1	1	1	1	1	1	1	1	1	1	1	1	1	1	1	1	1	1
isdA (MRSA252)	1	1	1	1	1	1	-1	0	0	0	0	0	1	1	1	1	0	1
isdA (other than MRSA252 )	0	0	0	0	0	0	1	1	1	1	1	1	0	0	0	0	1	0
katA	1	1	1	1	1	1	1	1	1	1	1	1	1	1	1	1	1	1
kdpA-SCC	1	-1	-1	-1	-1	-1	1	1	-1	-1	-1	-1	-1	-1	-1	-1	-1	-1
kdpB-SCC	-1	-1	-1	-1	-1	-1	1	1	-1	-1	-1	-1	-1	-1	-1	-1	-1	-1
kdpC-SCC	-1	-1	-1	-1	-1	-1	1	1	-1	-1	-1	-1	-1	-1	-1	-1	-1	-1
kdpD-SCC	0	-1	-1	-1	-1	-1	1	1	-1	-1	-1	-1	-1	-1	-1	-1	-1	-1
kdpE-SCC	-1	-1	-1	-1	-1	-1	1	1	-1	-1	-1	-1	-1	-1	-1	-1	-1	-1
lmrP (other than RF122)_probe1	1	1	1	1	1	1	1	1	1	1	1	1	1	1	1	1	1	1
lmrP (other than RF122)_probe2	1	1	1	1	1	1	1	1	1	1	1	1	1	1	1	1	1	1
lmrP (RF122)_probe1	-1	-1	-1	-1	-1	-1	-1	-1	-1	-1	-1	-1	-1	-1	-1	-1	-1	0
lmrP (RF122)_probe2	-1	-1	-1	-1	-1	-1	-1	-1	-1	-1	-1	-1	-1	-1	-1	-1	-1	-1
lnu(A)	-1	-1	-1	-1	-1	-1	-1	-1	-1	-1	-1	-1	-1	-1	-1	-1	-1	-1
lukD	-1	-1	-1	-1	-1	-1	1	1	1	1	1	1	-1	-1	-1	-1	1	1
lukE	-1	-1	-1	-1	-1	-1	1	1	1	1	1	1	-1	-1	-1	-1	1	1
lukF	1	1	0	1	1	1	1	1	1	1	1	1	1	1	1	1	1	1
lukF-PV	-1	-1	-1	-1	-1	-1	-1	-1	-1	-1	-1	-1	-1	-1	-1	-1	-1	-1
lukF-PV (P83)	-1	-1	-1	-1	-1	-1	-1	-1	-1	-1	-1	-1	-1	-1	-1	-1	0	1
lukM	-1	-1	-1	-1	-1	-1	-1	-1	-1	-1	-1	-1	-1	-1	-1	-1	-1	-1
lukS	1	1	1	1	1	1	1	1	1	1	1	1	1	1	1	1	1	1
lukS (ST22+ST45)	1	1	1	1	1	1	1	1	1	1	1	1	1	1	1	1	1	1
lukS-PV	-1	-1	-1	-1	-1	-1	-1	-1	-1	-1	-1	-1	-1	-1	-1	-1	-1	-1
lukX	1	1	1	1	1	1	1	1	1	1	1	1	1	1	1	1	1	1
lukY	1	1	1	1	1	1	1	1	1	1	1	1	-1	-1	-1	-1	1	1
lukY (ST30+ST45)	-1	-1	-1	-1	-1	-1	-1	-1	-1	-1	-1	-1	1	1	1	1	-1	-1
map (COL)	1	1	1	1	1	1	1	1	1	1	1	1	-1	-1	-1	-1	1	1
map (MRSA252)	1	1	1	1	1	1	-1	-1	-1	-1	-1	-1	1	1	1	1	-1	0
map (Mu50+MW2)	1	1	-1	-1	0	-1	1	1	1	1	1	1	-1	0	0	-1	1	1
map (total)	1	1	1	1	1	1	1	1	1	1	1	1	1	1	1	1	1	1
mecA	1	1	1	1	1	1	1	1	1	1	1	1	-1	-1	-1	-1	-1	-1
mecI	-1	-1	-1	-1	-1	-1	1	1	-1	-1	-1	-1	-1	-1	-1	-1	-1	-1
mecR	-1	-1	-1	-1	-1	-1	1	1	-1	-1	-1	-1	-1	-1	-1	-1	0	1
mef(A)	-1	-1	-1	-1	-1	-1	-1	-1	-1	-1	-1	-1	-1	-1	-1	-1	-1	-1
merA	-1	-1	-1	-1	-1	-1	-1	-1	-1	-1	-1	-1	-1	-1	-1	-1	-1	-1
merB	-1	-1	-1	-1	-1	-1	-1	-1	-1	-1	-1	-1	-1	-1	-1	-1	-1	-1
mph(C)	-1	-1	-1	-1	-1	-1	-1	-1	-1	-1	-1	-1	-1	-1	-1	-1	-1	-1
mprF (COL+MW2)	0	0	0	0	0	-1	-1	0	0	0	0	0	0	1	0	0	1	1
mprF (Mu50+MRSA252)	1	1	1	1	1	1	1	1	1	1	1	1	1	0	1	1	0	0
MRSA (mecA)	1	1	1	1	1	1	1	1	1	1	1	1	-1	-1	-1	-1	-1	-1
msr(A)	-1	-1	-1	-1	-1	-1	-1	-1	-1	-1	-1	-1	-1	-1	-1	-1	-1	-1
mupA	-1	-1	-1	-1	-1	-1	-1	-1	-1	-1	-1	-1	-1	-1	-1	-1	-1	-1
nuc1	1	1	1	1	1	1	1	1	1	1	1	1	1	1	1	1	1	1
ORF CM14_ probe1	-1	-1	-1	-1	-1	-1	-1	-1	-1	-1	-1	-1	-1	-1	-1	-1	-1	-1
ORF CM14_ probe2	-1	-1	-1	-1	-1	-1	-1	-1	-1	-1	-1	-1	-1	-1	-1	-1	-1	-1
plsSCC (COL)	-1	-1	-1	-1	-1	-1	-1	-1	-1	-1	-1	-1	-1	-1	-1	-1	-1	-1
PVL	-1	-1	-1	-1	-1	-1	-1	-1	-1	-1	-1	-1	-1	-1	-1	-1	-1	-1
Q2FXC0	-1	-1	-1	-1	0	-1	-1	-1	-1	-1	-1	-1	-1	-1	-1	-1	-1	-1
Q2YUB3	1	0	1	1	1	1	1	-1	1	-1	-1	0	1	1	-1	-1	1	1
Q7A4X2	-1	0	-1	-1	-1	-1	1	1	1	1	1	1	1	1	1	1	1	1
Q9XB68-dcs	-1	-1	-1	-1	1	1	1	1	-1	-1	1	1	-1	-1	-1	-1	-1	-1
qacA	-1	-1	-1	-1	-1	-1	-1	-1	-1	-1	-1	-1	-1	-1	-1	-1	-1	-1
qacC (consensus)	-1	-1	-1	-1	-1	-1	-1	-1	-1	-1	-1	-1	-1	-1	-1	-1	-1	-1
qacC (equine)	-1	-1	-1	-1	-1	-1	-1	-1	-1	-1	-1	-1	-1	-1	-1	-1	-1	-1
qacC (SA5)	-1	-1	-1	-1	-1	-1	-1	-1	-1	-1	-1	-1	-1	-1	-1	-1	-1	-1
qacC (Ssap)	-1	-1	-1	-1	-1	-1	-1	-1	-1	-1	-1	-1	-1	-1	-1	-1	-1	-1
qacC (ST94)	-1	-1	-1	-1	-1	-1	-1	-1	-1	-1	-1	-1	-1	-1	-1	-1	-1	-1
qacC (total)	-1	-1	-1	-1	-1	-1	-1	-1	-1	-1	-1	-1	-1	-1	-1	-1	-1	-1
rrnD1 (S. aureus)	1	1	1	1	1	1	1	1	1	1	1	1	1	1	1	1	1	1
saeS	1	1	1	1	1	1	1	1	1	1	1	1	1	1	1	1	1	1
sak	-1	-1	-1	-1	-1	-1	1	1	1	1	1	-1	1	1	1	1	1	1
sarA	1	1	1	1	1	1	1	1	1	1	1	1	1	1	1	1	1	1
sasG (COL+Mu50)	-1	-1	-1	-1	-1	-1	1	1	1	1	1	1	-1	-1	-1	-1	1	1
sasG (MW2)	0	0	-1	-1	-1	-1	-1	-1	-1	-1	-1	-1	-1	-1	-1	-1	-1	0
sasG (other than MRSA252+RF122)	-1	-1	-1	-1	-1	-1	1	1	1	1	1	1	-1	-1	-1	-1	1	1
sasG (total)	-1	-1	-1	-1	-1	-1	1	1	1	1	1	1	-1	-1	-1	-1	1	1
sat	-1	-1	-1	-1	-1	-1	-1	-1	-1	-1	-1	-1	-1	-1	-1	-1	-1	-1
sbi	1	1	1	1	1	1	1	1	1	1	1	1	1	1	1	1	1	1
scin	-1	-1	-1	-1	-1	-1	1	1	1	1	1	-1	1	1	1	1	1	1
sdrC (B1)	-1	-1	-1	-1	-1	-1	-1	-1	-1	-1	-1	-1	-1	-1	1	1	-1	-1
sdrC (COL)	-1	-1	-1	-1	-1	-1	-1	-1	-1	-1	-1	-1	-1	-1	-1	-1	-1	-1
sdrC (consensus)	1	1	1	1	1	1	1	1	1	1	1	1	1	1	1	1	1	1
sdrC (Mu50)	1	1	0	-1	0	-1	1	1	1	1	1	1	-1	-1	-1	-1	1	1
sdrC (MW2+MRSA252+RF122)	1	1	1	0	1	0	1	-1	1	1	0	1	-1	-1	-1	-1	0	1
sdrC (other than MRSA252+RF122)	-1	-1	-1	-1	-1	-1	1	1	1	1	1	1	-1	-1	-1	-1	1	1
sdrC (total)	1	1	1	1	1	1	1	1	1	1	1	1	1	1	1	1	1	1
sdrD (COL+MW2)	-1	-1	-1	-1	-1	-1	-1	-1	-1	-1	-1	-1	-1	-1	1	1	-1	-1
sdrD (consensus)	1	1	1	1	1	1	1	1	1	1	-1	-1	1	1	1	1	1	1
sdrD (Mu50)	1	1	1	0	1	-1	1	1	1	1	-1	-1	-1	-1	-1	-1	1	1
sdrD (other)	-1	-1	-1	-1	-1	-1	-1	-1	-1	-1	-1	-1	1	1	-1	-1	-1	-1
sdrD (total)	1	1	1	1	1	1	1	1	1	1	-1	-1	1	1	1	1	1	1
sdrM	1	1	1	1	1	1	1	1	1	1	1	1	1	1	1	1	1	1
sea	-1	-1	-1	-1	-1	-1	-1	-1	-1	-1	-1	-1	-1	-1	-1	-1	-1	-1
sea (320E)	-1	-1	-1	-1	-1	-1	-1	-1	-1	-1	-1	-1	-1	-1	-1	-1	-1	-1
sea (N315)	-1	-1	-1	-1	-1	-1	-1	-1	1	1	1	-1	-1	-1	-1	-1	-1	-1
seb	-1	-1	-1	-1	-1	-1	-1	-1	-1	-1	-1	-1	-1	-1	-1	-1	-1	-1
sec	-1	-1	-1	-1	-1	-1	-1	-1	-1	-1	-1	-1	-1	-1	-1	-1	-1	-1
sed	-1	-1	0	-1	-1	-1	-1	-1	-1	-1	-1	-1	-1	-1	-1	-1	-1	-1
see	-1	-1	-1	-1	-1	-1	-1	-1	-1	-1	-1	-1	-1	-1	-1	-1	-1	-1
seg	-1	-1	-1	-1	-1	-1	1	1	1	1	1	1	1	1	1	1	1	1
seh	-1	-1	-1	-1	-1	-1	-1	-1	-1	-1	-1	-1	-1	-1	-1	-1	-1	-1
sei	-1	-1	-1	-1	-1	-1	1	1	-1	-1	1	1	1	1	1	1	1	1
sej	-1	-1	-1	-1	-1	-1	-1	-1	-1	-1	-1	-1	-1	-1	-1	-1	-1	-1
sek	-1	-1	-1	-1	-1	-1	-1	-1	-1	-1	-1	-1	-1	-1	-1	-1	-1	-1
sel	-1	-1	-1	-1	-1	-1	-1	-1	-1	-1	-1	-1	-1	-1	-1	-1	-1	-1
selm	1	-1	-1	-1	-1	-1	1	1	-1	-1	1	1	1	1	1	1	1	1
seln (consensus)	-1	-1	-1	-1	-1	-1	1	1	1	1	1	1	1	1	1	1	1	1
seln (other than RF122)	-1	-1	-1	-1	-1	-1	1	1	1	1	1	1	1	1	1	1	1	1
selo	-1	-1	-1	-1	-1	-1	1	1	1	1	1	1	1	1	1	1	1	1
selu	-1	-1	-1	-1	-1	-1	1	1	-1	-1	1	1	1	1	1	1	1	1
seq	-1	-1	-1	-1	-1	-1	-1	-1	-1	-1	-1	-1	-1	-1	-1	-1	-1	-1
ser	-1	-1	-1	-1	-1	-1	-1	-1	-1	-1	-1	-1	-1	-1	-1	-1	-1	-1
setB1	1	1	1	1	1	1	1	1	1	1	1	1	1	1	-1	-1	1	1
setB2	-1	-1	-1	-1	-1	-1	1	1	1	1	1	1	-1	-1	-1	-1	1	1
setB2 (MRSA252)	1	1	1	1	1	1	-1	-1	-1	-1	-1	-1	1	1	1	1	-1	-1
setB3	-1	-1	-1	-1	-1	-1	1	1	1	1	1	1	-1	-1	-1	-1	1	1
setB3 (MRSA252)	1	1	1	1	1	1	-1	-1	-1	-1	-1	-1	1	1	1	1	-1	-1
setC/selx	1	1	1	1	1	1	1	1	1	1	1	1	-1	-1	1	1	1	1
spa	1	1	1	1	1	1	1	1	1	1	1	1	1	1	1	1	1	1
splA	-1	-1	-1	-1	-1	-1	1	1	1	1	1	1	-1	-1	-1	-1	1	1
splB	-1	-1	-1	-1	-1	-1	1	1	1	1	1	1	-1	-1	-1	-1	1	1
splE	-1	-1	-1	-1	-1	-1	-1	-1	-1	-1	-1	-1	1	1	-1	-1	-1	-1
ssl01/set6 (COL)	1	-1	-1	1	1	-1	1	-1	1	-1	-1	-1	-1	-1	-1	-1	1	-1
ssl01/set6 (MRSA252)	-1	-1	-1	-1	-1	-1	-1	-1	-1	-1	-1	-1	1	1	1	1	-1	1
ssl01/set6 (Mu50+N315)	0	1	1	0	0	1	-1	1	0	1	1	1	-1	-1	-1	-1	0	1
ssl01/set6 (MW2+MSSA476)	-1	-1	-1	-1	-1	-1	-1	-1	-1	-1	-1	-1	-1	-1	-1	-1	-1	-1
ssl01/set6 (other alleles)	-1	-1	-1	-1	-1	-1	-1	-1	-1	-1	-1	-1	-1	-1	-1	-1	-1	-1
ssl01/set6 (RF122)	-1	-1	-1	-1	-1	-1	-1	-1	-1	-1	-1	-1	-1	-1	-1	-1	-1	-1
ssl01/set6 (RF122)	-1	-1	-1	-1	-1	-1	-1	-1	-1	-1	-1	-1	-1	-1	-1	-1	-1	-1
ssl01/set6_probe1_11	1	1	1	1	1	1	1	1	1	1	1	1	-1	-1	-1	-1	1	1
ssl01/set6_probe1_12	1	1	1	1	1	1	1	1	1	1	1	1	1	1	1	1	1	1
ssl01/set6_probe2_11	-1	-1	-1	-1	-1	-1	-1	-1	-1	-1	-1	-1	1	1	1	1	-1	1
ssl01/set6_probe2_12	-1	-1	-1	-1	-1	-1	-1	-1	0	-1	-1	-1	-1	-1	-1	-1	-1	0
ssl01/set6_probe4_11	1	1	1	1	1	1	1	1	1	1	1	1	1	1	1	1	1	1
ssl01/set6_probeRF122	-1	-1	-1	-1	-1	-1	-1	-1	-1	-1	-1	-1	-1	-1	-1	-1	-1	-1
ssl02/set7	0	0	0	0	0	0	1	1	1	1	1	1	0	0	0	0	0	0
ssl02/set7 (MRSA252)	1	1	1	1	1	1	-1	0	0	0	0	0	1	1	1	1	1	1
ssl03/set8 (MRSA252, SAR0424)	-1	-1	-1	-1	-1	-1	-1	-1	-1	-1	-1	-1	1	1	-1	-1	-1	-1
ssl03/set8_probe 1	0	-1	-1	-1	-1	-1	1	1	1	1	1	1	-1	-1	-1	-1	1	1
ssl03/set8_probe 2	-1	-1	0	0	-1	-1	1	1	1	1	1	1	0	1	-1	-1	1	1
ssl04/set9	1	-1	-1	-1	-1	-1	1	1	1	0	0	0	-1	0	-1	-1	0	0
ssl04/set9 (MRSA252, SAR0425)	1	1	1	1	1	1	1	0	1	-1	1	-1	1	1	1	1	0	0
ssl05/set3 (MRSA252)	1	1	1	1	1	1	-1	-1	-1	-1	-1	-1	1	1	1	1	-1	-1
ssl05/set3 (RF122, probe-611)	1	-1	-1	-1	-1	-1	-1	-1	0	0	0	0	-1	-1	-1	-1	0	0
ssl05/set3_probe 1	-1	-1	-1	-1	-1	-1	1	1	1	1	1	1	-1	-1	-1	-1	1	1
ssl05/set3_probe 2 (612)	-1	-1	-1	-1	-1	-1	1	1	1	1	1	1	-1	-1	-1	-1	1	1
ssl06 (NCTC8325+MW2)	1	0	0	-1	0	-1	-1	-1	0	-1	-1	-1	0	1	-1	-1	-1	-1
ssl06/set21	-1	-1	-1	-1	-1	-1	-1	-1	-1	-1	-1	-1	-1	-1	-1	-1	-1	-1
ssl07/set1	0	0	0	0	0	0	1	1	1	0	1	0	0	0	-1	-1	1	0
ssl07/set1 (AF188836)	0	0	1	0	1	1	-1	0	0	0	0	0	0	0	-1	-1	0	0
ssl07/set1 (MRSA252)	1	1	0	1	0	0	-1	0	0	1	0	1	1	1	-1	-1	0	1
ssl08/set12_probe 1	-1	-1	-1	-1	-1	-1	1	1	1	1	1	1	-1	-1	-1	-1	1	1
ssl08/set12_probe 2	-1	-1	-1	-1	-1	-1	1	1	1	1	1	1	-1	-1	-1	-1	1	1
ssl09/set5 (MRSA252)	1	1	1	1	1	1	-1	-1	-1	-1	-1	-1	1	-1	1	1	-1	1
ssl09/set5_probe 1	-1	-1	-1	-1	-1	-1	1	1	1	1	1	1	-1	-1	-1	-1	1	1
ssl09/set5_probe 2	-1	-1	-1	-1	-1	-1	1	1	1	1	1	1	-1	-1	-1	-1	1	1
ssl10/set4	0	0	1	1	0	0	1	1	1	1	1	1	0	0	0	0	1	0
ssl10/set4 (MRSA252)	1	1	0	0	1	1	-1	0	0	0	0	0	1	1	1	1	0	1
ssl11/set2 (COL)	-1	-1	-1	-1	-1	-1	-1	-1	-1	-1	-1	-1	-1	-1	-1	-1	-1	-1
ssl11/set2 (MRSA252)	1	1	1	1	1	1	-1	-1	-1	-1	-1	-1	1	1	-1	-1	-1	-1
ssl11+set2(Mu50+N315)	-1	-1	-1	-1	-1	-1	1	1	1	1	1	1	-1	-1	-1	-1	1	1
ssl11+set2(MW2+MSSA476)	-1	-1	-1	-1	-1	-1	-1	-1	-1	-1	-1	-1	-1	-1	-1	-1	-1	-1
sspA	1	1	1	1	1	1	1	1	1	1	1	1	1	1	1	1	1	1
sspB	1	1	1	1	1	1	1	1	1	1	1	1	1	1	1	1	1	1
sspP (consensus)	1	1	1	1	1	1	1	1	1	1	1	1	1	1	1	1	1	1
sspP (other than ST93)	1	1	1	1	1	1	1	1	1	1	1	1	1	1	1	1	1	1
tet(K)	1	1	-1	-1	-1	-1	-1	-1	-1	-1	-1	-1	-1	-1	-1	-1	-1	-1
tet(M)	1	1	1	1	1	1	-1	-1	-1	-1	-1	-1	-1	-1	-1	-1	-1	-1
tst1 ("bovine" allele, from RF122)	-1	-1	-1	-1	-1	-1	-1	-1	-1	-1	-1	-1	-1	-1	-1	-1	-1	-1
tst1 ("human" allele)	-1	-1	-1	-1	-1	-1	-1	-1	-1	-1	-1	-1	-1	-1	-1	-1	-1	-1
tst1 (consensus)	-1	-1	-1	-1	-1	-1	-1	-1	-1	-1	-1	-1	-1	-1	-1	-1	-1	-1
ugpQ	1	1	1	1	1	1	1	1	1	1	1	1	-1	-1	-1	-1	-1	-1
vanA	-1	-1	-1	-1	-1	-1	-1	-1	-1	-1	-1	-1	-1	-1	-1	-1	-1	-1
vanB	-1	-1	-1	-1	-1	-1	-1	-1	-1	-1	-1	-1	-1	-1	-1	-1	-1	-1
vanZ	-1	-1	-1	-1	-1	-1	-1	-1	-1	-1	-1	-1	-1	-1	-1	-1	-1	-1
vat(A)	-1	-1	-1	-1	-1	-1	-1	-1	-1	-1	-1	-1	-1	-1	-1	-1	-1	-1
vat(B)	-1	-1	-1	-1	-1	-1	-1	-1	-1	-1	-1	-1	-1	-1	-1	-1	-1	-1
vga(A)	-1	-1	-1	-1	-1	-1	-1	-1	-1	-1	-1	-1	-1	-1	-1	-1	-1	-1
vga(A) (BM 3327)	-1	-1	-1	-1	-1	-1	-1	-1	-1	-1	-1	-1	-1	-1	-1	-1	-1	-1
vgB(A)	-1	-1	-1	-1	-1	-1	-1	-1	-1	-1	-1	-1	-1	-1	-1	-1	-1	-1
vraS	1	1	1	1	1	1	1	1	1	1	1	1	1	1	1	1	1	1
vwb (COL+MW2)	-1	-1	-1	-1	-1	-1	-1	-1	-1	-1	-1	-1	-1	-1	-1	-1	-1	-1
vwb (consensus)	1	1	1	1	1	1	1	1	1	1	1	1	1	1	1	1	1	1
vwb (MRSA252)	-1	-1	-1	-1	-1	-1	-1	-1	-1	-1	-1	-1	1	1	1	1	-1	-1
vwb (Mu50)	-1	-1	-1	-1	-1	-1	1	1	1	1	1	1	-1	-1	-1	-1	1	1
vwb (RF122)	-1	-1	-1	-1	-1	-1	-1	-1	-1	-1	-1	-1	-1	-1	-1	-1	-1	-1
vwb (total)	1	1	1	1	1	1	1	1	1	1	1	1	1	1	1	1	1	1
xylR	-1	-1	-1	-1	-1	-1	1	1	1	-1	0	-1	-1	-1	-1	-1	1	1

## Sheet: resistance genes
gene	LA-MRSA 1	LA-MRSA 2	LA-MRSA 3	LA-MRSA 4	LA-MRSA 5	LA-MRSA 6	HA-MRSA 1	HA-MRSA 2	HA-MRSA 3	HA-MRSA 4	HA-MRSA 5	HA-MRSA 6	MSSA 1	MSSA 2	MSSA 3	MSSA 4	MSSA 5	MSSA 6
aacA-aphD	-1	-1	-1	-1	1	1	-1	-1	1	1	-1	-1	-1	-1	1	-1	-1	-1			Positive
aadD	-1	-1	1	-1	-1	-1	1	1	-1	-1	-1	-1	-1	-1	-1	-1	-1	-1
ACME cluster	-1	-1	-1	-1	-1	-1	-1	-1	-1	-1	-1	-1	-1	-1	-1	-1	-1	-1			Not determined
aphA3	-1	-1	-1	-1	-1	-1	-1	-1	-1	-1	-1	-1	-1	-1	-1	-1	-1	-1
arcA-SCC	-1	-1	-1	-1	-1	-1	-1	-1	-1	-1	-1	-1	-1	-1	-1	-1	-1	-1			Negative
arcB-SCC	-1	-1	-1	-1	-1	-1	-1	-1	-1	-1	-1	-1	-1	-1	-1	-1	-1	-1
arcC-SCC	-1	-1	-1	-1	-1	-1	-1	-1	-1	-1	-1	-1	-1	-1	-1	-1	-1	-1
arcD-SCC	-1	-1	-1	-1	-1	-1	-1	-1	-1	-1	-1	-1	-1	-1	-1	-1	-1	0
blaI	1	1	1	1	1	1	-1	-1	1	1	1	1	1	1	1	1	1	1
blaR	1	1	1	1	1	1	-1	-1	1	1	1	1	1	1	1	1	1	1
blaZ	1	1	1	1	1	1	-1	-1	1	1	1	1	1	1	1	1	1	1
cat (pC221)	-1	-1	-1	-1	-1	-1	-1	-1	-1	-1	-1	-1	-1	-1	-1	-1	-1	-1
cat (pc223)	-1	-1	-1	-1	-1	-1	-1	-1	-1	-1	-1	-1	-1	-1	-1	-1	-1	-1
cat (pMC524)	-1	-1	-1	-1	-1	-1	-1	-1	-1	-1	-1	-1	-1	-1	-1	-1	-1	-1
cat (pSBK203R)	-1	-1	-1	-1	-1	-1	-1	-1	-1	-1	-1	-1	-1	-1	-1	-1	-1	-1
cat (total)	-1	-1	-1	-1	-1	-1	-1	-1	-1	-1	-1	-1	-1	-1	-1	-1	-1	-1
ccrA-1	-1	-1	-1	-1	-1	-1	-1	-1	-1	-1	-1	-1	-1	-1	-1	-1	-1	-1
ccrA-2	-1	-1	-1	-1	1	1	1	1	-1	-1	1	1	-1	-1	-1	-1	-1	-1
ccrA-3	-1	-1	-1	-1	-1	-1	-1	-1	-1	-1	-1	-1	-1	-1	-1	-1	-1	-1
ccrA-4	-1	-1	-1	-1	-1	-1	-1	-1	-1	-1	-1	-1	-1	-1	-1	-1	-1	-1
ccrAA (MRSAZH47)_probe 1	1	1	1	-1	-1	-1	-1	-1	-1	-1	-1	-1	-1	-1	-1	-1	-1	-1
ccrAA (MRSAZH47)_probe 2	1	1	1	-1	-1	-1	-1	-1	1	0	-1	-1	-1	-1	-1	-1	-1	-1
ccrB-1	-1	-1	-1	-1	-1	-1	-1	-1	-1	-1	-1	-1	-1	-1	-1	-1	-1	-1
ccrB-2	-1	-1	-1	-1	1	1	1	1	-1	-1	1	1	-1	-1	-1	-1	-1	-1
ccrB-3	-1	-1	-1	-1	-1	-1	-1	-1	-1	-1	-1	-1	-1	-1	-1	-1	-1	-1
ccrB-4	-1	-1	-1	-1	-1	-1	-1	-1	-1	-1	-1	-1	-1	-1	-1	-1	-1	-1
ccrC (85-2082)	1	1	1	-1	-1	-1	-1	-1	1	1	-1	-1	-1	-1	-1	-1	-1	-1
cfr	-1	-1	-1	-1	-1	-1	-1	-1	-1	-1	-1	-1	-1	-1	-1	-1	-1	-1
delta_mecR	-1	-1	-1	-1	1	1	1	1	-1	-1	1	1	-1	-1	-1	-1	-1	-1
dfrS1	-1	-1	-1	-1	-1	-1	-1	-1	-1	-1	-1	-1	-1	-1	1	-1	-1	-1
erm(A)	1	1	1	1	-1	-1	1	1	1	1	-1	-1	1	1	-1	-1	-1	-1
erm(B)	-1	-1	-1	-1	0	-1	-1	-1	-1	-1	-1	-1	-1	-1	-1	-1	-1	-1
erm(C)	-1	-1	-1	-1	1	-1	-1	-1	-1	-1	-1	-1	-1	-1	-1	-1	-1	-1
fexA	-1	-1	-1	-1	-1	-1	-1	-1	-1	-1	-1	-1	-1	-1	-1	-1	-1	-1
fosB	-1	-1	-1	-1	-1	-1	1	1	1	1	1	1	1	1	-1	-1	1	1
fosB (plasmid)	-1	-1	-1	-1	-1	-1	-1	-1	0	-1	-1	-1	-1	-1	-1	-1	0	1
fusB	-1	-1	-1	-1	-1	-1	-1	-1	-1	-1	-1	-1	-1	-1	-1	-1	-1	-1
fusC	-1	-1	-1	-1	-1	-1	-1	-1	-1	-1	-1	-1	-1	-1	-1	-1	-1	-1
lnu(A)	-1	-1	-1	-1	-1	-1	-1	-1	-1	-1	-1	-1	-1	-1	-1	-1	-1	-1
mecA	1	1	1	1	1	1	1	1	1	1	1	1	-1	-1	-1	-1	-1	-1
mecI	-1	-1	-1	-1	-1	-1	1	1	-1	-1	-1	-1	-1	-1	-1	-1	-1	-1
mecR	-1	-1	-1	-1	-1	-1	1	1	-1	-1	-1	-1	-1	-1	-1	-1	0	1
mef(A)	-1	-1	-1	-1	-1	-1	-1	-1	-1	-1	-1	-1	-1	-1	-1	-1	-1	-1
merA	-1	-1	-1	-1	-1	-1	-1	-1	-1	-1	-1	-1	-1	-1	-1	-1	-1	-1
merB	-1	-1	-1	-1	-1	-1	-1	-1	-1	-1	-1	-1	-1	-1	-1	-1	-1	-1
mph(C)	-1	-1	-1	-1	-1	-1	-1	-1	-1	-1	-1	-1	-1	-1	-1	-1	-1	-1
msr(A)	-1	-1	-1	-1	-1	-1	-1	-1	-1	-1	-1	-1	-1	-1	-1	-1	-1	-1
mupA	-1	-1	-1	-1	-1	-1	-1	-1	-1	-1	-1	-1	-1	-1	-1	-1	-1	-1
qacA	-1	-1	-1	-1	-1	-1	-1	-1	-1	-1	-1	-1	-1	-1	-1	-1	-1	-1
qacC (consensus)	-1	-1	-1	-1	-1	-1	-1	-1	-1	-1	-1	-1	-1	-1	-1	-1	-1	-1
qacC (equine)	-1	-1	-1	-1	-1	-1	-1	-1	-1	-1	-1	-1	-1	-1	-1	-1	-1	-1
qacC (SA5)	-1	-1	-1	-1	-1	-1	-1	-1	-1	-1	-1	-1	-1	-1	-1	-1	-1	-1
qacC (Ssap)	-1	-1	-1	-1	-1	-1	-1	-1	-1	-1	-1	-1	-1	-1	-1	-1	-1	-1
qacC (ST94)	-1	-1	-1	-1	-1	-1	-1	-1	-1	-1	-1	-1	-1	-1	-1	-1	-1	-1
qacC (total)	-1	-1	-1	-1	-1	-1	-1	-1	-1	-1	-1	-1	-1	-1	-1	-1	-1	-1
sat	-1	-1	-1	-1	-1	-1	-1	-1	-1	-1	-1	-1	-1	-1	-1	-1	-1	-1
sdrM	1	1	1	1	1	1	1	1	1	1	1	1	1	1	1	1	1	1
tet(K)	1	1	-1	-1	-1	-1	-1	-1	-1	-1	-1	-1	-1	-1	-1	-1	-1	-1
tet(M)	1	1	1	1	1	1	-1	-1	-1	-1	-1	-1	-1	-1	-1	-1	-1	-1
vanA	-1	-1	-1	-1	-1	-1	-1	-1	-1	-1	-1	-1	-1	-1	-1	-1	-1	-1
vanB	-1	-1	-1	-1	-1	-1	-1	-1	-1	-1	-1	-1	-1	-1	-1	-1	-1	-1
vanZ	-1	-1	-1	-1	-1	-1	-1	-1	-1	-1	-1	-1	-1	-1	-1	-1	-1	-1
vat(A)	-1	-1	-1	-1	-1	-1	-1	-1	-1	-1	-1	-1	-1	-1	-1	-1	-1	-1
vat(B)	-1	-1	-1	-1	-1	-1	-1	-1	-1	-1	-1	-1	-1	-1	-1	-1	-1	-1
vga(A)	-1	-1	-1	-1	-1	-1	-1	-1	-1	-1	-1	-1	-1	-1	-1	-1	-1	-1
vga(A) (BM 3327)	-1	-1	-1	-1	-1	-1	-1	-1	-1	-1	-1	-1	-1	-1	-1	-1	-1	-1
vgB(A)	-1	-1	-1	-1	-1	-1	-1	-1	-1	-1	-1	-1	-1	-1	-1	-1	-1	-1

## Sheet: immune evasion genes
gene	LA-MRSA 1	LA-MRSA 2	LA-MRSA 3	LA-MRSA 4	LA-MRSA 5	LA-MRSA 6	HA-MRSA 1	HA-MRSA 2	HA-MRSA 3	HA-MRSA 4	HA-MRSA 5	HA-MRSA 6	MSSA 1	MSSA 2	MSSA 3	MSSA 4	MSSA 5	MSSA 6
chips	-1	-1	-1	-1	-1	-1	1	1	1	1	1	-1	1	1	1	1	1	1
isaB	0	0	0	0	0	-1	1	1	1	1	1	1	-1	-1	0	0	1	1
sak	-1	-1	-1	-1	-1	-1	1	1	1	1	1	-1	1	1	1	1	1	1
sbi	1	1	1	1	1	1	1	1	1	1	1	1	1	1	1	1	1	1
scin	-1	-1	-1	-1	-1	-1	1	1	1	1	1	-1	1	1	1	1	1	1
spa	1	1	1	1	1	1	1	1	1	1	1	1	1	1	1	1	1	1
		Positive
		Not determined
		Negative
